# Supplementary material for: Vacuolar Sugar Transporter TMT2 Plays Crucial Roles in Germination and Seedling Development in Arabidopsis
Source: Int J Mol Sci. 2023 Nov 1;24(21):15852. doi: 10.3390/ijms242115852 (PMC10647555; doi:10.3390/ijms242115852)
Supplement: Supplementary file 1 [file ijms-24-15852-s001.zip]

Archive with 1 entries (1 files):
- ijms-2638948-supplementary.pdf
